# Supplementary material for: Deciphering melatonin biosynthesis pathway in Chenopodium quinoa: genome-wide analysis and expression levels of the genes under salt and drought
Source: Planta. 2025 Jun 12;262(1):23. doi: 10.1007/s00425-025-04741-x (PMC12162789; doi:10.1007/s00425-025-04741-x)
Supplement: Supplementary file 2 — Supplementary file2 (XLSX 23 KB) [file 425_2025_4741_MOESM2_ESM.xlsx]

## Sheet: Tables S4 and S5
		Table S4. All cis-acting regulatory elements found in C. quinoa melatonin biosynthetic genes.
						Table S5. Functional classification of cis-acting regulatory elements
		Chenopodium quinoa
		cis-element	Function	Number		Unknown/Common regulatory elements
		AAGAA-motif	unknown	6			Name	ABRE3a	ABRE4	AT~TATA-box	AT-rich element	AT-rich seq	CAAT-box	CTAG-motif	Myb	MYB-like seq	Myc	TATA	TATA-BOX	TCA
		ABRE	cis-acting element involved in the abscisic acid responsiveness	10		(13 types)	CqTDC1			3		1	28		2	1	2	1	20
		ABRE3a	unknown	2			CqTDC2	1	1	2		1	36		1	1		1	40
		ABRE4	unknown	2			CqTDC3			4			25					1	32
		AC-II	development responsive element	1			CqT5H1						31				1		16	2
		AE-box	part of a module for light response	7			CqT5H2			1			38		2		1		34	1
		ARE	cis-acting regulatory element essential for the anaerobic induction	14			CqSNAT1			2			25		3	1			38
		as-1	stress response	10			CqSNAT2			1			29		4				17
		AT~TATA-box	unknown	28			CqSNAT3			1			29		2	1			29
		AT1-motif	part of a light responsive module	1			CqASMT1	1	1	6	1		37		2	1			41	1
		ATC-motif	part of a conserved DNA module involved in light responsiveness	2			CqASMT2			8			30	1	5	2			70	1
		AT-rich element	binding site of AT-rich DNA binding protein (ATBP-1)	1			Total:	2	2	28	1	2	308	1	21	7	4	3	337	5
		AT-rich seq	element for maximal elicitor-mediated activation (2copies)	2
		AuxRR-core	cis-acting regulatory element involved in auxin responsiveness	3
		Box 4	part of a conserved DNA module involved in light responsiveness	37		Hormone response	Name	ABRE	AuxRR-core	CGTCA-motif	GARE-motif	ERE	P box	TATC-box	TCA-element	TGA-element	TGACG-motif
		CAAT-box	common cis-acting element in promoter and enhancer regions	308		(10 types)	CqTDC1	1		1							1
		CAT-box	cis-acting regulatory element related to meristem expression	2			CqTDC2	3		1		1		1			1
		CCAAT-box	MYBHv1 binding site	1			CqTDC3	1
		CGTCA-motif	cis-acting regulatory element involved in the MeJA-responsiveness	10			CqT5H1		1			1		1
		chs-CMA1a	part of a light responsive element	1			CqT5H2	3	1	1	1					1	1
		chs-CMA2a	part of a light responsive element	2			CqSNAT1					2	4		1
		chs-CMA2c	part of a light responsive element	1			CqSNAT2		1	2		3	1			2	2
		chs-UNIT 1 m1	part of a light responsive element	1			CqSNAT3			1	1	1		1			1
		circadian	cis-acting regulatory element involved in circadian control	2			CqASMT1	2		1					1	1	1
		CTAG-motif	promoter related element	1			CqASMT2			3		1					3
		dOCT	development responsive element	1			Total:	10	3	10	2	9	5	3	2	4	10
		DRE1	unknown	1
		ERE	Ethylene-responsive element	9
		F-box	development responsive element	2
		GA-motif	part of a light responsive element	1		Light response	Name	AE-box	AT1-motif	ATC-motif	Box 4	chs-CMA1a	chs-CMA2a	chs-CMA2c	chs-UNIT 1 m1	GA-motif	GATA-motif	G-box	GC-motif	GT1-motif	I-box	MRE	Sp1	TCCC-motif	TCT-motif
		GARE-motif	gibberellin-responsive element	2		(18 types)	CqTDC1	1			4								1	1		1			1
		GATA-motif	part of a light responsive element	7			CqTDC2				3					1	3	3				1
		G-box	cis-acting regulatory element involved in light responsiveness	14			CqTDC3	2			4				1		1	1						2
		GC-motif	light responsive element	2			CqT5H1				6						1	1		2	1	1		1
		GT1-motif	light responsive element	7			CqT5H2				2							5
		HD-Zip 1	element involved in differentiation of the palisade mesophyll cells	1			CqSNAT1	1			2	1	1												4
		I-box	part of a light responsive element	2			CqSNAT2			1							1		1	1	1	1
		LTR	cis-acting element involved in low-temperature responsiveness	4			CqSNAT3	2		1															3
		MBS	MYB binding site involved in drought-inducibility	6			CqASMT1	1	1		9		1	1			1	3		2					1
		MRE	MYB binding site involved in light responsiveness	4			CqASMT2				7							1		1			1		1
		MYB	stress response	21			Total:	7	1	2	37	1	2	1	1	1	7	14	2	7	2	4	1	3	10
		Myb	unknown	7
		MYB recognition site	stress response	1
		Myb-binding site	stress response	3		Stress response	Name	ABRE	ARE	as-1	DRE1	LTR	MYB	MYB recognition site	MBS	MYC	Myb-binding site	STRE	TC-rich repeats	W box	WRE3	WUN-motif
		MYB-like seq	unknown	7		(14 types)	CqTDC1	1		1		1	2		2	1		2	1	1		1
		MYC	predicted to be involved in chilling response	21			CqTDC2	3	3	1	1		1		1	1				2		1
		Myc	unknown	4			CqTDC3	1	5			1			1	1		5				2
		O2-site	cis-acting regulatory element involved in zein metabolism regulation	2			CqT5H1		1						2	3		1	1	1	1	1
		P box	gibberellin-responsive element	5			CqT5H2	3		1			2			4	2	1				1
		plant_AP-2-like	unknown	1			CqSNAT1					1	3			6		2			1	1
		re2f-1	unknown	1			CqSNAT2		1	2			4	1		2				1	1	1
		RY-element	cis-acting regulatory element involved in seed-specific regulation	3			CqSNAT3		2	1			2			2	1		1	1	1
		Sp-1	light responsive element	1			CqASMT1	2	2	1			2					5		1
		STRE	stress-responsive element	18			CqASMT2			3		1	5			1		2			1	2
		TATA	promoter related element	3			Total:	10	14	10	1	4	21	1	6	21	3	18	3	7	5	10
		TATA-box	core promoter element around -30 of transcription start	337
		TATC-box	cis-acting element involved in gibberellin-responsiveness	3
		TCA	unknown	5		Plant development	Name	AAGAA-motif	AC-II	CAT-box	CCAAT-box	circadian	dOCT	F-box	HD-Zip 1	O2-site	plant_AP-2-like	RY-element
		TCA-element	cis-acting element involved in salicylic acid responsiveness	2		(11 types)	CqTDC1	1
		TCCC-motif	part of a light responsive element	3			CqTDC2	1				1
		TC-rich repeats	cis-acting element involved in defense and stress responsiveness	3			CqTDC3	3	1	1
		TCT-motif	part of a light responsive element	10			CqT5H1								1	1
		TGACG-motif	cis-acting regulatory element involved in the MeJA-responsiveness	10			CqT5H2
		TGA-element	auxin-responsive element	4			CqSNAT1											1
		W box	pathogen induced activity	7			CqSNAT2				1	1		1		1		1
		WRE3	WRE3-element, cis-acting regulatory element involved in high temperature	5			CqSNAT3							1			1	1
		WUN-motif	wound-responsive element	10			CqASMT1			1
				1015			CqASMT2	1					1
							Total:	6	1	2	1	2	1	2	1	2	1	3
